# Supplementary material for: When Stress Meets Support: How AI Learning Support Shapes the Link Between Stress Mindset and School Burnout
Source: Behav Sci (Basel). 2026 Feb 3;16(2):220. doi: 10.3390/bs16020220 (PMC12938416; doi:10.3390/bs16020220)
Supplement: Supplementary file 1 [file behavsci-16-00220-s001.zip]

Archive with 1 entries (1 files):
- behavsci-4079363-supplementary.pdf
